# Supplementary material for: Genomic analysis reveals independent evolution of Plasmodium falciparum populations in Ethiopia
Source: Malar J. 2021 Mar 4;20:129. doi: 10.1186/s12936-021-03660-y (PMC7934276; doi:10.1186/s12936-021-03660-y)
Supplement: Supplementary file 1 — Additional file 1. Summary of sequence reads and ENA accession number per isolate included in this study. [file 12936_2021_3660_MOESM1_ESM.xls]

## Sheet: Sheet1
sample	ENA_accession_Number	avg_read_length	bases_of_1X_coverage	bases_of_5X_coverage	mean_coverage	%callable	country
PH0676-C	ERS175810	99	23188045	23090600	126.24	90.36	Cambodia
PH0866-C	ERS174566	99	23123389	22964223	91.2	90.2	Cambodia
PH0871-C	ERS174475	99	23141858	22948934	58.66	90.2	Cambodia
PH0874-Cx	ERS336335	99	22585609	18816036	15.08	73.48	Cambodia
PH0876-C	ERS174477	99	23231072	23004095	53.79	90.28	Cambodia
PH0877-C	ERS174478	99	23150890	22937730	55.59	89.95	Cambodia
PH0878-C	ERS174479	99	23152145	22926569	57.49	89.91	Cambodia
PH0880-C	ERS174481	99	23188878	22993121	65.35	90.18	Cambodia
PH0899-C	ERS174512	99	23139265	22839417	46.84	89.67	Cambodia
PH0901-C	ERS174484	99	23103229	22128316	24.13	86.51	Cambodia
PH0902-C	ERS174485	99	23058574	22194525	22.82	86.82	Cambodia
PH0903-C	ERS174486	99	23212656	22899897	39.52	89.86	Cambodia
PH0904-C	ERS174487	99	22995608	21433210	15.33	83.58	Cambodia
PH0905-C	ERS174488	99	23237074	22970872	39.26	89.89	Cambodia
PH0910-C	ERS174491	99	22967429	20676714	14.42	79.49	Cambodia
PH0911-Cx	ERS336382	99	22182789	16731499	12.41	63.69	Cambodia
PH0912-C	ERS174492	99	23108999	22679700	33.69	89.16	Cambodia
PH0915-C	ERS174579	99	23173166	23019959	83.73	90.19	Cambodia
PH0917-Cx	ERS336365	99	23243746	22953166	151.05	89.52	Cambodia
PH0918-Cx	ERS336359	99	22327255	17503432	19.29	67.24	Cambodia
PH0920-Cx	ERS336377	99	22600261	19611687	27.72	76.7	Cambodia
PH0921-C	ERS193646	99	22858651	18466147	8.52	69.47	Cambodia
PH0924-C	ERS193651	99	23102176	22696063	25.48	89.02	Cambodia
PH0925-C	ERS193656	99	23191017	23067084	89.87	90.33	Cambodia
PH0928-C	ERS193671	99	23110707	22944542	69.03	89.97	Cambodia
PH0931-C	ERS193622	99	23226410	23054144	95.21	90.2	Cambodia
PH0932-C	ERS193627	99	23143961	22697092	29.06	89.14	Cambodia
PH0933-C	ERS193632	99	23152925	23001530	75.82	90.14	Cambodia
PH0935-C	ERS193637	98	23275803	23198419	109.68	90.55	Cambodia
PH0937-C	ERS193647	99	23117224	22412201	20.28	87.61	Cambodia
PH0938-C	ERS193652	99	23168166	21289309	14.2	81.76	Cambodia
PH0939-C	ERS193657	99	23058163	22172300	19.35	87.23	Cambodia
PH0940-Cx	ERS336371	99	21980576	15760546	12.35	59.81	Cambodia
PH0941-C	ERS193662	99	23182672	21780111	14.81	84.43	Cambodia
PH0976-C	ERS224907	99	23076545	22213345	17.55	87.35	Cambodia
PH0979-C	ERS224912	99	23191510	23092190	143.95	90.38	Cambodia
PH0982-C	ERS224868	99	23117878	22525921	24.85	88.3	Cambodia
PH0983-C	ERS224873	99	23101705	22710964	27.36	89.39	Cambodia
PH0984-C	ERS224878	99	23158659	23008280	105.58	90.29	Cambodia
PH0987-C	ERS199597	98	23157767	22961073	40.51	89.81	Cambodia
PH0990-C	ERS199607	99	23161893	22994314	62.2	90	Cambodia
PH0991-C	ERS199612	98	23100247	22638619	22.89	88.65	Cambodia
PH0994-C	ERS199617	98	23184525	23020331	51.26	90.09	Cambodia
PH0999-C	ERS199632	99	23104455	22321583	18.82	87.15	Cambodia
PH1003-C	ERS224889	98	23169790	22894410	33.63	89.78	Cambodia
PH1007-C	ERS224875	99	22981494	19634213	9.07	74.31	Cambodia
QG0183-C	ERS347575	99	22656354	20622309	104.16	79.42	CongoDR
QG0188-C	ERS347615	98	23125681	21903585	40.56	84.53	CongoDR
QG0189-C	ERS347623	99	23276484	23034688	101.89	90.02	CongoDR
QG0191-C	ERS347544	99	23204200	22287121	81.18	86.44	CongoDR
QG0193-C	ERS347560	99	23273748	23045502	118.95	89.85	CongoDR
QG0194-C	ERS347568	99	23061016	21355021	29.7	82.71	CongoDR
QG0197-C	ERS347592	99	23143086	22122834	65.22	85.92	CongoDR
QG0201-C	ERS347624	99	23162059	22796110	114.31	88.96	CongoDR
QG0202-C	ERS347632	99	22722223	20540156	28.63	79.61	CongoDR
QG0203-C	ERS347545	98	23165274	22166376	67.03	85.69	CongoDR
QG0204-C	ERS347553	98	22998231	21360644	26.61	82.58	CongoDR
QG0205-C	ERS347561	99	23164911	22759752	104.39	88.79	CongoDR
QG0207-C	ERS347577	99	23250744	23022389	114.2	89.94	CongoDR
QG0210-C	ERS347601	99	22994684	21687466	47.23	83.96	CongoDR
QG0211-C	ERS347609	99	23161998	22459258	58.46	87.51	CongoDR
QG0213-C	ERS347625	99	23199591	22642423	79.98	88.2	CongoDR
QG0215-C	ERS347546	99	23134634	22145037	37.25	86.04	CongoDR
QG0216-C	ERS347554	99	23163105	22762354	99.28	88.75	CongoDR
QG0217-C	ERS347562	99	23256643	22865792	72.64	89.21	CongoDR
QG0219-C	ERS347578	99	21474574	15140060	10.18	57.28	CongoDR
QG0223-C	ERS347610	99	19100656	11504828	7.17	43.84	CongoDR
QG0225-C	ERS347626	99	22204104	17840659	19.16	66.82	CongoDR
QG0230-C	ERS347571	99	20976636	13150816	8.7	48.58	CongoDR
QG0231-C	ERS347579	99	23016305	21275953	36.33	82.04	CongoDR
QG0232-C	ERS347587	99	21222221	15965547	13.02	61.28	CongoDR
QG0235-C	ERS347611	99	23033202	21075374	29.2	81.02	CongoDR
QG0236-C	ERS347619	99	23156896	22244950	44.88	86.47	CongoDR
QG0239-C	ERS347548	99	22882885	21376244	47.23	82.85	CongoDR
QG0240-C	ERS347556	99	22777435	19646656	18.17	75.11	CongoDR
QG0244-C	ERS347588	99	22948417	21073358	22.53	81.63	CongoDR
QG0245-C	ERS347596	98	23186787	22780894	90.47	88.8	CongoDR
QG0247-C	ERS347612	99	22976556	21757790	37.77	84.34	CongoDR
QG0249-C	ERS347628	98	22990291	21858283	101.19	84.62	CongoDR
QG0252-C	ERS347557	99	22303493	19448507	30.98	74.79	CongoDR
QG0253-C	ERS347565	99	23188024	22693761	78.06	88.57	CongoDR
QG0255-C	ERS347581	99	22846569	20908971	34.92	80.59	CongoDR
QG0256-C	ERS347589	99	21776912	17160167	15.64	65.97	CongoDR
QG0257-C	ERS347597	99	23078095	22178499	78.38	86.15	CongoDR
QG0258-C	ERS347605	98	23034532	21591596	43.94	82.91	CongoDR
QG0260-C	ERS347621	98	22770690	19860080	33.71	75.62	CongoDR
QG0263-C	ERS347638	98	22826628	20464008	44.47	78.03	CongoDR
QG0269-C	ERS347680	98	23164240	22993306	108.55	90.12	CongoDR
QG0270-C	ERS347687	99	23199992	22639241	106.21	88.28	CongoDR
QG0279-C	ERS347667	99	23259953	22871215	74.48	89.33	CongoDR
QG0280-C	ERS347674	99	23230433	22865100	84.98	89.09	CongoDR
QG0281-C	ERS347681	97	23129667	22175410	34.47	84.93	CongoDR
QG0284-C	ERS347700	99	23280003	22757397	58.17	88.62	CongoDR
QG0286-C	ERS347712	99	22335005	18918520	18.7	72.5	CongoDR
QG0291-C	ERS347668	99	22012226	16907038	13.98	63.94	CongoDR
QG0294-C	ERS347689	99	22114129	16431569	13.09	60.96	CongoDR
QS0056-C	ERR1035493	99	23028000	22471869	44.32	88.45	Ethiopia
QS0087-C	ERR1035520	99	22955070	21678711	24.03	73.76	Ethiopia
QS0104-C	ERR1035536	99	23044435	22700913	102.73	89	Ethiopia
QS0109-C	ERR1045266	99	23190557	23097616	255.46	90.33	Ethiopia
QS0110-C	ERR1045267	99	23127881	22980833	248.64	90.01	Ethiopia
QS0116-C	ERR1045271	99	23179531	22976729	151.38	89.98	Ethiopia
QS0126-C	ERR1045280	99	23224596	23118000	241.66	90.45	Ethiopia
QS0127-C	ERR1045281	99	22878355	20783836	16.46	80.49	Ethiopia
QS0128-C	ERR1045282	99	23037470	21637188	18.23	84.07	Ethiopia
QS0129-C	ERR1045283	99	23207516	22995958	104.71	90.25	Ethiopia
QS0132-C	ERR1045286	99	23179105	23063444	256.29	90.26	Ethiopia
QS0133-C	ERR1045287	99	23179617	23075708	243.61	90.29	Ethiopia
QS0135-C	ERR1045288	99	23147463	22815003	64.55	89.83	Ethiopia
QS0144-C	ERR1045295	99	23047268	22751022	106	89.18	Ethiopia
QS0154-C	ERR1106575	99	23132274	22597080	96.65	88.06	Ethiopia
QS0155-C	ERR1106606	99	23034693	22092716	47.49	85.31	Ethiopia
QS0156-C	ERR1106576	99	23099463	22610985	76.89	88.41	Ethiopia
QS0157-C	ERR1106577	99	23123132	22810518	85.32	89.13	Ethiopia
QS0159-C	ERR1106579	99	23148013	22866562	101.35	89.65	Ethiopia
QS0162-C	ERR1106581	99	22883708	21476485	107.77	82.99	Ethiopia
QS0163-C	ERR1106582	99	22964709	22175144	58.35	86.8	Ethiopia
QS0166-C	ERR1106584	99	21607223	15832040	8.99	58.99	Ethiopia
QS0168-C	ERR1106586	99	23005125	22363066	77.52	87.42	Ethiopia
QS0169-C	ERR1106587	99	23053276	22442425	87.88	87.76	Ethiopia
QS0170-C	ERR1106590	99	23126842	22737150	108.78	88.81	Ethiopia
PT0001-CW	ERS032647	74	23231526	23021767	64.27	89.76	Malawi
PT0009-CW	ERS032655	74	23125908	22868806	63.05	89.22	Malawi
PT0018-CW	ERS032662	74	23050199	22224782	31.53	86.74	Malawi
PT0034-C	ERS164677	99	23073481	22327994	49.07	86.8	Malawi
PT0043-C	ERS157475	99	23285638	23184510	83.78	90.73	Malawi
PT0051-C	ERS040107	74	23323324	23304436	145.17	90.66	Malawi
PT0055-C	ERS053948	98	23262160	23172684	55.31	90.35	Malawi
PT0073-C	ERS055903	98	23247434	23123720	60.72	90.56	Malawi
PT0078-Cx	ERS053888	98	23258697	23190922	119.74	90.59	Malawi
PT0080-C	ERS053940	98	23169363	22911749	41.12	89.29	Malawi
PT0085-C	ERS053890	99	23277253	23155152	70	90.67	Malawi
PT0086-C	ERS055908	98	23189333	23071700	51.88	90.23	Malawi
PT0089-C	ERS053954	99	23310571	23165833	74.5	90.32	Malawi
PT0090-C	ERS053866	98	23268294	23177938	94.71	90.78	Malawi
PT0091-C	ERS053939	98	23240960	23093396	51.33	90.04	Malawi
PT0103-C	ERS053956	98	23300169	23239598	108.2	90.69	Malawi
PT0109-C	ERS055909	98	23260476	23163649	126.29	90.5	Malawi
PT0112-C	ERS055910	98	23316893	23292619	94.76	91.18	Malawi
PT0113-C	ERS053946	98	23320051	23240733	47.8	90.7	Malawi
PT0117-C	ERS168650	99	23293280	23228553	123.01	90.86	Malawi
PT0124-C	ERS168610	99	23296965	23247959	201.86	91.01	Malawi
PT0125-C	ERS168596	99	23285720	23206255	105.52	90.65	Malawi
PT0129-C	ERS168597	99	23182294	23077313	124.34	90.15	Malawi
PT0133-C	ERS168614	99	23251776	23148946	217.93	90.56	Malawi
PT0136-C	ERS168636	98	23281240	23224037	142.93	90.84	Malawi
PT0137-C	ERS168646	99	23245944	23133165	180.1	90.43	Malawi
PT0139-C	ERS168616	99	23283735	23242641	196	90.88	Malawi
PT0140-C	ERS175813	99	23312003	23277859	104.8	91.24	Malawi
PT0145-C	ERS168620	98	23230543	23162294	135.38	90.49	Malawi
PT0146-C	ERS168598	99	23186961	23082558	128.35	90.21	Malawi
PT0150-C	ERS168644	99	23310211	23264249	118.09	91.07	Malawi
PT0173-C	ERS168629	99	23182872	23053000	159.03	90.29	Malawi
PT0195-C	ERS188101	99	23281919	23185355	149.99	90.52	Malawi
PT0196-C	ERS188142	99	22956543	18885446	8.52	71.5	Malawi
PT0197-C	ERS188108	98	23193235	23079283	85.98	90.27	Malawi
PT0209-C	ERS188102	99	23262180	23202951	102.8	90.83	Malawi
PT0212-C	ERS188123	99	23315382	23270961	81.76	91.09	Malawi
PT0215-C	ERS188144	99	23222984	23153388	201.22	90.44	Malawi
PT0218-C	ERS188082	98	23263511	23169095	123.77	90.49	Malawi
PT0228-C	ERS188145	98	23269414	23210128	91.66	90.73	Malawi
PT0231-C	ERS188083	98	23327363	23313595	118.69	91.34	Malawi
PT0234-Cx	ERS188097	99	23210804	23098318	126.88	90.34	Malawi
PT0237-C	ERS193638	98	23246510	23150659	81.03	90.37	Malawi
PT0239-Cx	ERS188118	99	23257604	23161098	146.63	90.46	Malawi
PT0250-C	ERS188091	98	23309137	23274203	99.05	90.93	Malawi
PT0252-C	ERS188098	98	23285553	23187416	52.11	90.53	Malawi
PT0260-C	ERS193663	99	23287543	23197284	76.36	90.77	Malawi
PT0266-C	ERS188071	99	23306798	23264207	105.6	91.04	Malawi
PT0270-C	ERS193673	98	23193994	23054017	59.46	90.1	Malawi
PT0271-C	ERS193678	98	23283511	23155115	62.96	90.47	Malawi
PD0481-C	ERS142884	99	23196022	23081764	136.98	90.22	Thailand
PD0482-C	ERS142825	99	23241301	23170798	158.95	90.62	Thailand
PD0484-C	ERS142827	99	23260269	23171441	115.24	90.59	Thailand
PD0485-C	ERS142824	99	23285583	23246330	209.91	90.89	Thailand
PD0487-C	ERS142818	99	23191659	23046863	108.52	90.13	Thailand
PD0494-C	ERS142833	99	23193432	23108802	182.18	90.34	Thailand
PD0495-C	ERS142854	99	23135951	22742720	42.57	89.18	Thailand
PD0496-C	ERS142834	99	23182722	23076349	126.36	90.29	Thailand
PD0497-C	ERS142869	99	23176708	23068188	97.03	90.31	Thailand
PD0516-C	ERS174522	99	23214859	23118842	103.17	90.51	Thailand
PD0517-C	ERS174523	98	23249417	23166754	65.14	90.62	Thailand
PD0520-C	ERS174636	99	23131220	22881192	58.59	89.72	Thailand
PD0521-C	ERS174525	99	23143714	22972965	73.15	90.16	Thailand
PD0523-C	ERS174637	99	23211810	23045537	126.76	90.18	Thailand
PD0525-C	ERS174639	98	23153483	23031855	87.2	90.15	Thailand
PD0527-C	ERS174527	99	23139091	22953974	64.09	90.15	Thailand
PD0528-C	ERS174641	99	23135778	22993305	116.69	90.19	Thailand
PD0529-C	ERS174642	99	23191690	23076830	97.7	90.27	Thailand
PD0530-C	ERS174643	98	23171069	23058447	95.14	90.12	Thailand
PD0531-C	ERS174528	99	23192739	23018278	58.41	90.25	Thailand
PD0532-C	ERS174644	99	23172758	23037160	87.66	90.1	Thailand
PD0534-C	ERS174530	99	23262869	23170162	114.7	90.65	Thailand
PD0535-C	ERS174645	99	23177437	23005570	85.12	90.05	Thailand
PD0536-C	ERS174646	99	23257024	23162818	84.71	90.49	Thailand
PD0537-C	ERS174531	99	23282320	23179994	104.25	90.67	Thailand
PD0538-C	ERS174532	99	23229566	23097668	67.44	90.45	Thailand
PD0539-C	ERS174647	98	23179304	23056406	102.25	90.1	Thailand
PD0541-C	ERS174649	98	23220342	23033661	71.67	90.14	Thailand
PD0543-C	ERS174650	98	23197563	23051813	83.57	90.08	Thailand
PD0545-C	ERS174652	99	23139841	22841949	38.25	89.62	Thailand
PD0546-C	ERS174653	99	23095871	22666520	29.59	88.91	Thailand
PD0547-C	ERS174654	98	23148272	22990233	91.44	89.97	Thailand
PD0549-C	ERS174533	99	23171262	23045306	121.33	90.28	Thailand
PD0553-C	ERS174536	99	23157323	22977548	67.55	90.13	Thailand
PD0556-C	ERS174538	99	23146828	22900755	49.61	89.77	Thailand
PD0559-C	ERS174539	99	23173615	22851571	46.77	89.74	Thailand
PD0561-C	ERS174659	98	23150186	22956252	69.44	89.84	Thailand
PD0563-C	ERS174661	98	23165932	23034075	97.4	90.16	Thailand
PD0564-C	ERS174662	98	23170399	23033936	79.07	90.15	Thailand
PD0565-C	ERS174663	98	23133531	22923970	54.49	89.72	Thailand
PD0566-C	ERS174664	98	23254716	23139969	59.05	90.32	Thailand
PD0569-C	ERS174666	98	23193723	23032886	78.67	90.11	Thailand
PD0570-C	ERS174667	99	23148167	23019860	81.6	90.15	Thailand
PD0571-C	ERS174668	99	23150941	23016095	98.58	90.11	Thailand
PD0573-C	ERS174669	99	23165596	23014419	85.51	90.1	Thailand
PD0574-C	ERS174541	99	23226577	23086894	194.85	90.29	Thailand
PD0632-C	ERS347472	99	23134394	22651332	69.72	88.38	Thailand
PD0636-C	ERS347504	99	22705713	19879383	22.62	76.56	Thailand
PD0637-C	ERS347512	99	22902102	20698320	24.12	79.82	Thailand
