# Supplementary material for: Genomic analysis reveals independent evolution of Plasmodium falciparum populations in Ethiopia
Source: Malar J. 2021 Mar 4;20:129. doi: 10.1186/s12936-021-03660-y (PMC7934276; doi:10.1186/s12936-021-03660-y)
Supplement: Supplementary file 4 — Additional file 4. Genes that had ≥ 5 SNPs and a Tajima D of ≥ 1 that are defined as genes under positive balancing selection. [file 12936_2021_3660_MOESM4_ESM.xls]

## Sheet: Sheet1
Gene Name/Identification number	Chromosome	Number of SNP	TAJIMAD Value	Product Description
PF3D7_0425300	4	5	1.72388	Plasmodium exported protein (PHISTa), unknown function, pseudogene
FP2A	11	5	1.69833	cysteine proteinase falcipain 2a
PF3D7_0702000	7	6	1.69484	Plasmodium exported protein (hyp12), unknown function
PF3D7_0619600	6	5	1.67672	conserved Plasmodium protein, unknown function
LSA3	2	5	1.67573	liver stage antigen 3
PF3D7_0103500	1	6	1.67197	conserved Plasmodium protein, unknown function
PF3D7_1303800	13	6	1.66132	conserved Plasmodium protein, unknown function
AP2-G	12	5	1.65511	AP2 domain transcription factor AP2-G
ATPase2	12	5	1.65117	aminophospholipid-transporting P-ATPase
PF3D7_0321800	3	5	1.6325	WD repeat-containing protein, putative
PF3D7_0711500	7	5	1.62956	regulator of chromosome condensation, putative
SURF14.1	14	13	1.6138	surface-associated interspersed protein 14.1 (SURFIN 14.1)
RCC1	5	5	1.61187	guanidine nucleotide exchange factor
PF3D7_0221000	2	6	1.61139	Plasmodium exported protein, unknown function
ACPS	4	7	1.60823	holo-[acyl-carrier-protein] synthase, putative
PF3D7_0826100	8	7	1.60401	HECT-like E3 ubiquitin ligase, putative
TRAP	13	8	1.6034	thrombospondin-related anonymous protein
PF3D7_1140900	11	8	1.59787	conserved Plasmodium protein, unknown function
MSP7	13	6	1.59255	merozoite surface protein 7
PF3D7_0414100	4	11	1.58659	conserved Plasmodium membrane protein, unknown function
GEXP08	7	7	1.58406	alpha/beta hydrolase, putative
PF3D7_0516300	5	7	1.58302	tRNA pseudouridine synthase, putative
PF3D7_0630300	6	6	1.58191	DNA polymerase epsilon catalytic subunit A, putative
PF3D7_0522400	5	9	1.58	conserved Plasmodium protein, unknown function
CTRP	3	6	1.57454	circumsporozoite- and TRAP-related protein
PF3D7_1113600	11	5	1.57257	conserved Plasmodium protein, unknown function
PF3D7_0508900	5	6	1.56471	conserved Plasmodium protein, unknown function
CLAG8	8	19	1.56017	cytoadherence linked asexual protein 8
DBLMSP	10	14	1.55514	duffy binding-like merozoite surface protein
PF3D7_1475800	14	13	1.54997	conserved Plasmodium protein, unknown function
PF3D7_1359900	13	5	1.54703	conserved Plasmodium membrane protein, unknown function
G377	12	5	1.5431	osmiophilic body protein G377
SURF8.2	8	72	1.54202	surface-associated interspersed protein 8.2 (SURFIN 8.2)
PF3D7_0619800	6	8	1.53831	conserved Plasmodium membrane protein, unknown function
AMA1	11	12	1.53523	apical membrane antigen 1
CLAG3.1	3	5	1.53417	cytoadherence linked asexual protein 3.1
PF3D7_0104100	1	26	1.529	conserved Plasmodium membrane protein, unknown function
MSP1	9	43	1.52415	merozoite surface protein 1
PF3D7_1301800	13	49	1.51282	surface-associated interspersed protein 13.1 (SURFIN 13.1), pseudogene
SMC4	5	5	1.50969	structural maintenance of chromosomes protein 4, putative
PF3D7_0820900	8	5	1.50871	conserved Plasmodium protein, unknown function
PF3D7_1408700	14	8	1.50822	conserved protein, unknown function
CLAG3.2	3	7	1.50784	cytoadherence linked asexual protein 3.2
PF3D7_1035100	10	7	1.50646	probable protein, unknown function
PF3D7_0113600	1	27	1.50576	surface-associated interspersed protein 1.2 (SURFIN 1.2), pseudogene
PF3D7_0914100	9	5	1.50085	conserved Plasmodium protein, unknown function
PF3D7_0418600	4	5	1.49987	regulator of chromosome condensation, putative
EBA175	7	12	1.4988	erythrocyte binding antigen-175
PF3D7_1004600	10	10	1.49839	conserved Plasmodium membrane protein, unknown function
PRPF6	11	5	1.49692	pre-mRNA-processing factor 6, putative
AARP1	12	7	1.49313	asparagine and aspartate rich protein 1
PF3D7_0614100	6	5	1.49299	conserved Plasmodium protein, unknown function
PF3D7_0609600	6	5	1.49102	conserved Plasmodium protein, unknown function
PF3D7_0113800	1	67	1.49086	DBL containing protein, unknown function
PF3D7_0422200	4	10	1.48857	erythrocyte membrane-associated antigen
PF3D7_1035000	10	9	1.48611	U2 snRNA/tRNA pseudouridine synthase, putative
PF3D7_1308400	13	5	1.48513	conserved Plasmodium protein, unknown function
RH1	4	6	1.48447	reticulocyte binding protein homologue 1
PF3D7_0919900	9	6	1.48038	regulator of chromosome condensation-PP1-interacting protein
ABCB4	3	5	1.47923	ABC transporter B family member 4, putative
PF3D7_0221200	2	7	1.47721	Plasmodium exported protein (hyp15), unknown function
PF3D7_1239800	12	10	1.47432	conserved Plasmodium protein, unknown function
DDX60	9	5	1.47137	ATP-dependent RNA helicase DDX60, putative
SURF1.1	1	16	1.47107	surface-associated interspersed protein 1.1 (SURFIN 1.1)
PF3D7_0809600	8	12	1.46974	peptidase family C50, putative
PF3D7_0630600	6	5	1.46941	conserved protein, unknown function
PF3D7_0425250	4	5	1.46253	Plasmodium exported protein (PHIST), unknown function, pseudogene
UT	7	15	1.45991	E3 ubiquitin-protein ligase
CLAG2	2	11	1.45753	cytoadherence linked asexual protein 2
LISP2	4	5	1.44681	liver specific protein 2, putative
PF3D7_0421700	4	18	1.44517	conserved Plasmodium protein, unknown function
PF3D7_0701900	7	10	1.44325	Plasmodium exported protein, unknown function
PF3D7_0424300	4	13	1.44265	erythrocyte binding antigen-165, pseudogene
PF3D7_0415200	4	8	1.44128	conserved Plasmodium protein, unknown function
ACC	14	5	1.43895	acetyl-CoA carboxylase
PF3D7_0425000	4	7	1.43558	Plasmodium exported protein, unknown function, pseudogene
PF3D7_0419400	4	5	1.43404	conserved Plasmodium protein, unknown function
PF3D7_1434500	14	7	1.43278	dynein-related AAA-type ATPase, putative
PF3D7_1429800	14	6	1.43207	coatomer subunit beta, putative
PF3D7_0221300	2	8	1.43099	Plasmodium exported protein, unknown function, pseudogene
PF3D7_1352700	13	5	1.43011	intron-binding protein aquarius, putative
SURF8.1	8	6	1.42716	surface-associated interspersed protein 8.1 (SURFIN 8.1)
PF3D7_0420000	4	14	1.42113	zinc finger protein, putative
Cap380	3	6	1.41815	oocyst capsule protein Cap380
pfa55-14	8	9	1.41624	asparagine-rich antigen Pfa55-14
SURF4.2	4	33	1.41452	surface-associated interspersed protein 4.2 (SURFIN 4.2)
RPB1	3	5	1.41439	DNA-directed RNA polymerase II subunit RPB1
PF3D7_0526600	5	8	1.41058	conserved Plasmodium protein, unknown function
PF3D7_0221400	2	6	1.41056	stevor
CRMP4	14	5	1.40849	cysteine repeat modular protein 4
PF3D7_0425100	4	12	1.4077	Plasmodium exported protein (hyp6), unknown function
PF3D7_0220900	2	5	1.40456	Plasmodium exported protein, unknown function, pseudogene
PF3D7_0212400	2	7	1.39628	conserved Plasmodium membrane protein, unknown function
ATPase1	5	10	1.39326	cation-transporting ATPase 1
PF3D7_0402200	4	22	1.39099	surface-associated interspersed protein 4.1 (SURFIN 4.1), pseudogene
PF3D7_1475900	14	10	1.38835	KELT protein
PF3D7_1467600	14	5	1.38393	conserved Plasmodium protein, unknown function
SMC3	4	6	1.37967	structural maintenance of chromosomes protein 3, putative
PF3D7_1339700	13	5	1.37705	conserved Plasmodium protein, unknown function
SET10	12	6	1.37067	histone-lysine N-methyltransferase, H3 lysine-4 specific
PF3D7_0713900	7	9	1.36985	conserved Plasmodium protein, unknown function
PF3D7_0425200	4	6	1.3691	Plasmodium exported protein (hyp15), unknown function
SERA2	2	6	1.36821	serine repeat antigen 2
PF3D7_0307900	3	6	1.36739	conserved Plasmodium protein, unknown function
PF3D7_1201400	12	6	1.36248	Plasmodium exported protein, unknown function
PF3D7_0504800	5	7	1.35628	conserved Plasmodium protein, unknown function
PF3D7_0808000	8	5	1.35249	conserved Plasmodium protein, unknown function
PF3D7_1225000	12	5	1.35249	conserved Plasmodium protein, unknown function
PF3D7_1004800	10	10	1.34512	ADP/ATP carrier protein, putative
CCT7	3	5	1.34434	T-complex protein 1 subunit eta
PF3D7_0808100	8	6	1.34283	AP-3 complex subunit delta, putative
PF3D7_0713500	7	13	1.34176	conserved Plasmodium protein, unknown function
PF3D7_0419900	4	11	1.34004	phosphatidylinositol 4-kinase, putative
PF3D7_0513200	5	7	1.33172	conserved Plasmodium protein, unknown function
PF3D7_0511300	5	6	1.32891	MORN repeat protein, putative
PF3D7_1349500	13	5	1.32695	conserved Plasmodium protein, unknown function
NFS	7	5	1.32105	cysteine desulfurase, putative
ApiAP2	4	5	1.30626	AP2 domain transcription factor, putative
PF3D7_1228800	12	5	1.29747	WD repeat-containing protein, putative
PF3D7_0418000	4	10	1.29649	conserved Plasmodium protein, unknown function
PF3D7_0703900	7	10	1.28764	conserved Plasmodium membrane protein, unknown function
PF3D7_0904300	9	8	1.24631	conserved protein, unknown function
PF3D7_0720400	7	5	1.23852	apoptosis-inducing factor, putative
BRR2	4	7	1.22434	pre-mRNA-splicing helicase BRR2, putative
PF3D7_0308100	3	5	1.14715	zinc finger protein, putative
